# Supplementary material for: Understanding the Multidimensional Effects of Polymorphism, Particle Size and Processing for D-Mannitol Powders
Source: Pharmaceutics. 2022 Oct 7;14(10):2128. doi: 10.3390/pharmaceutics14102128 (PMC9611586; doi:10.3390/pharmaceutics14102128)
Supplement: Supplementary file 1 [file pharmaceutics-14-02128-s001.zip]

Archive with 1 entries (1 files):
- pharmaceutics-1955984-supplementary.pdf
